# Supplementary material for: A novel broad-spectrum bacteriophage cocktail against methicillin-resistant Staphylococcus aureus: Isolation, characterization, and therapeutic potential in a mastitis mouse model
Source: PLoS One. 2025 Jan 15;20(1):e0316157. doi: 10.1371/journal.pone.0316157 (PMC11734958; doi:10.1371/journal.pone.0316157)
Supplement: S1 Data — (XLSX) [file pone.0316157.s011.xlsx]

## Sheet: MRSA
			FOX DAD				Doxycycline (D)			TMP-SMX			Clindamycin (CC)			Linezolid
No.	strain name	code	zone diameter (mm)	Interpretation	City	mecA-PCR	S	I	R	S	I	R	S	I	R	S	I	R
1	40	RS1	0	MRSA	Tehran	Positive	P					P			P	P
2	54	RS2	0	MRSA	Tehran	Positive		P				P			P	P
3	137	RS3	0	MRSA	Tehran	Positive		P		P					P	P
4	48	RS4	0	MRSA	Tehran	Negative
5	152	RS5	0	MRSA	Tehran	Positive		P		P					P	P
6	92-A	RS6	0	MRSA	Tehran	Positive		P		P					P	P
7	63	RS7	0	MRSA	Tehran	Negative
8	171	RS8	0	MRSA	Tehran	Positive	P			P					P	P
9	172	RS9	0	MRSA	Tehran	Positive	P			P					P	P
10	161	RS10	0	MRSA	Tehran	Positive		P		P					P	P
11	139	RS11	0	MRSA	Tehran	Positive	P			P					P	P
12	184	RS12	15	MRSA	Tehran	Positive	P			P					P	P
13	105	RS13	20	MRSA	Tehran	Positive	P			P			P			P
14	87	RS14	17	MRSA	Tehran	Positive	P			P			P			P
15	62	RS15	0	MRSA	Tehran	Positive	P					P			P	P
16	3	RS16	0	MRSA	Tehran	Positive	P					P			P	P
17	4	RS17	0	MRSA	Tehran	Positive	P					P			P	P
18	165	RS18	0	MRSA	Tehran	Positive	P			P					P	P
19	174	RS19	12	MRSA	Tehran	Positive	P			P			P			P
20	147	RS20	0	MRSA	Tehran	Positive	P			P					P	P
21	186B	RS21	15	MRSA	Tehran	Positive	P			P				P		P
22	50	RS22	0	MRSA	Tehran	Positive	P					P			P	P
23	14	RS23	0	MRSA	Tehran	Positive		P				P			P	P
24	123	RS24	0	MRSA	Tehran	Positive	p			p						p
25	31	RS25	12	MRSA	Tehran	Positive	P			P					P	P
26	64	RS26	13	MRSA	Tehran	Positive	P			P			P			P
27	36	RS27	0	MRSA	Tehran	Positive	P					P			P	P
28	51	RS28	15	MRSA	Tehran	Positive	P			P			P			P
29	180	RS29	0	MRSA	Tehran	Positive	p					p			p	p
30	162	RS30	0	MRSA	Tehran	Positive	P			P					P	P
31	7	RS31	0	MRSA	Tehran	Positive	P					P			P	P
32	1	RS32	0	MRSA	Tehran	Positive		P				P			P	P
33	10	RS33	20	MRSA	Tehran	Positive			p	p					p	p
34	65	RS34	0	MRSA	Tehran	Positive	P			P					P	P
35	68	RS35	14	MRSA	Tehran	Positive	P			P			P			P
36	12	RS36	0	MRSA	Tehran	Positive	P					P			P	P

## Sheet: MSSA
			FOX DAD
No.	strain name	code	zone diameter (mm)	Interpretation	City	mecA-PCR
1	1487	SS1	28	MSSA	Mashhad	Not-performed (NP)
2	7090	SS2	27	MSSA	Mashhad	NP
3	5	SS3	25	MSSA	Mashhad	NP
4	56	SS4	24	MSSA	Mashhad	NP
5	905-2	SS5	29	MSSA	Mashhad	NP
6	KS4	SS6	30	MSSA	Mashhad	NP
7	42	SS7	27	MSSA	Mashhad	NP
8	30	SS8	26	MSSA	Mashhad	NP
9	00-62	SS9	27	MSSA	Mashhad	NP
10	34	SS10	25	MSSA	Mashhad	NP
11	KS6	SS11	29	MSSA	Mashhad	NP
12	11	SS12	27	MSSA	Mashhad	NP
13	10	SS13	25	MSSA	Mashhad	NP
14	49	SS14	23	MSSA	Mashhad	NP
15	9722	SS15	27	MSSA	Mashhad	NP
16	16	SS16	25	MSSA	Mashhad	NP
17	9	SS17	25	MSSA	Mashhad	NP
18	746-4	SS18	31	MSSA	Mashhad	NP
19	3723	SS19	26	MSSA	Mashhad	NP
20	25	SS20	30	MSSA	Mashhad	NP
21	23	SS21	25	MSSA	Mashhad	NP
22	6149	SS22	26	MSSA	Mashhad	NP
23	40	SS23	24	MSSA	Mashhad	NP
24	2858	SS24	23	MSSA	Mashhad	NP
25	24	SS25	30	MSSA	Mashhad	NP
26	15	SS26	33	MSSA	Tehran	NP
