# Supplementary material for: A novel broad-spectrum bacteriophage cocktail against methicillin-resistant Staphylococcus aureus: Isolation, characterization, and therapeutic potential in a mastitis mouse model
Source: PLoS One. 2025 Jan 15;20(1):e0316157. doi: 10.1371/journal.pone.0316157 (PMC11734958; doi:10.1371/journal.pone.0316157)
Supplement: S2 Data — (XLSX) [file pone.0316157.s012.xlsx]

## Sheet: Host range
MRSA isolates
No.	Strain code	Spot test
1	RS1	Negative
2	RS2	Negative
3	RS3	Negative
4	RS5	Negative
5	RS6	Positive
6	RS8	Negative
7	RS9	Negative
8	RS10	Positive
9	RS11	Negative
10	RS12	Negative
11	RS13	Positive
12	RS14	Positive
13	RS15	Negative
14	RS16	Negative
15	RS17	Negative
16	RS18	Positive
17	RS19	Positive
18	RS20	Negative
19	RS21	Negative
20	RS22	Negative
21	RS23	Negative
22	RS24	Negative
23	RS25	Negative
24	RS26	Positive
25	RS27	Negative
26	RS28	Positive
27	RS29	Negative
28	RS30	Negative
29	RS31	Negative
30	RS32	Negative
31	RS33	Positive
32	RS34	Negative
33	RS35	Positive
34	RS36	Negative
MSSA isolates
No.	Strain code	Spot test
1	SS1	Positive
2	SS2	Positive
3	SS3	Positive
4	SS4	Positive
5	SS5	Negative
6	SS6	Positive
7	SS7	Positive
8	SS8	Positive
9	SS9	Positive
10	SS10	Positive
11	SS11	Negative
12	SS12	Negative
13	SS13	Positive
14	SS14	Positive
15	SS15	Negative
16	SS16	Negative
17	SS17	Negative
18	SS18	Positive
19	SS19	Negative
20	SS20	Positive
21	SS21	Positive
22	SS22	Positive
23	SS23	Positive
24	SS24	Positive
25	SS25	Positive
26	SS26	Positive

## Sheet: EOP
MRSA isolates with positive spot test
No.	Strain code	Phage titer (PFU/ml)	EOP value	Classification
1	RS6	No plaque	0	avirulent
2	RS10	2000000	0.001	Moderately virulent
3	RS13	700000000	0.35	Highly virulent
4	RS14	200000000	0.1	Highly virulent
5	RS18	No plaque	0	avirulent
6	RS19	1000000000	0.5	Highly virulent
7	RS26	1500000000	0.75	Highly virulent
8	RS28	800000000	0.4	Highly virulent
9	RS33	1500000000	0.75	Highly virulent
10	RS35	1500000000	0.75	Highly virulent
Host strain	ATCC 43300	2000000000	None	None

## Sheet: optimal MOI
MOI	1	2	3	4	5	6	7	8	9
Phage titer (PFU/ml)	300000000	850000000	1300000000	400000000	150000000	30000000	2000000	230000	100000
Phage titer (PFU/ml)	280000000	880000000	1200000000	370000000	230000000	28000000	1800000	260000	140000

## Sheet: Thermal stability 1
Time (min)	Phage titer (PFU/ml) at 37 °C	Phage titer (PFU/ml) at 50 °C	Phage titer (PFU/ml) at 60 °C	Phage titer (PFU/ml) at 70 °C
0	1000000000	1000000000	1000000000	1000000000
5	980000000	1000000000	400000000	580000
15	460000000	200000000	130000000	100000
30	550000000	40000000	100000000	5000
60	520000000	30000000	700000	6000

## Sheet: Thermal stability 2
Time (h)	Phage titer (PFU/ml) at 4 °C		Phage titer (PFU/ml) at 25 °C		Phage titer (PFU/ml) at 37 °C		Phage titer (PFU/ml) at 50 °C		Phage titer (PFU/ml) at 60 °C		Phage titer (PFU/ml) at 70 °C		Phage titer (PFU/ml) at -20 °C
1	1000000000	1000000000	1000000000	1000000000	780000000	720000000	130000000	110000000	700000	600000	6000	6000	2060000000	2060000000
24	900000000	940000000	900000000	910000000	810000000	840000000	15000000	16000000	500	250	0	0	1020000000	1060000000

## Sheet: pH stability
	Phage titer (PFU/ml) at PH = 3		Phage titer (PFU/ml) at PH = 5		Phage titer (PFU/ml) at PH = 7		Phage titer (PFU/ml) at PH = 9		Phage titer (PFU/ml) at PH = 11
No treat	1000000000	1000000000	1000000000	1000000000	1000000000	1000000000	1000000000	1000000000	1000000000	1000000000
Treat	70000	60000	167000000	139000000	124000000	117000000	175000000	182000000	57000	49000

## Sheet: Adsorption rate
Time (min)	% of free phages	phage titer (PFU/ml)
0	100	10000000
1	60	6000000
2	12.5	1250000
3	4.16	416000
4	0	25 plaque
5	0	No plaque
6	0	No plaque
7	0	No plaque
8	0	No plaque
9	0	No plaque
10	0	No plaque

## Sheet: One-step curve
Time (minute)	Phage titer (PFU/ml)
0	550
5	770
10	850
15	1000
20	1700
25	12000
30	230000
35	260000
40	300000
45	420000
50	330000
55	490000
60	395000
65	470000
70	590000
75	420000
80	630000
85	500000
90	440000

## Sheet: Longevity test
Phage titer (PFU/ml) at 0		Phage titer (PFU/ml) at 6 months		Phage titer (PFU/ml) at 12 months
2200000000	2000000000	1100000000	1500000000	880000000	970000000
