# Supplementary material for: A novel broad-spectrum bacteriophage cocktail against methicillin-resistant Staphylococcus aureus: Isolation, characterization, and therapeutic potential in a mastitis mouse model
Source: PLoS One. 2025 Jan 15;20(1):e0316157. doi: 10.1371/journal.pone.0316157 (PMC11734958; doi:10.1371/journal.pone.0316157)
Supplement: S3 Data — (XLSX) [file pone.0316157.s013.xlsx]

## Sheet: Host range
MRSA isolates
No.	Strain code	Spot test
1	RS1	Negative
2	RS2	Negative
3	RS3	Positive
4	RS5	Negative
5	RS6	Positive
6	RS8	Positive
7	RS9	Negative
8	RS10	Positive
9	RS11	Negative
10	RS12	Negative
11	RS13	Positive
12	RS14	Positive
13	RS15	Negative
14	RS16	Negative
15	RS17	Positive
16	RS18	Negative
17	RS19	Positive
18	RS20	Positive
19	RS21	Negative
20	RS22	Positive
21	RS23	Positive
22	RS24	Negative
23	RS25	Negative
24	RS26	Positive
25	RS27	Positive
26	RS28	Positive
27	RS29	Positive
28	RS30	Positive
29	RS31	Positive
30	RS32	Positive
31	RS33	Positive
32	RS34	Positive
33	RS35	Positive
34	RS36	Positive
MSSA isolates
No.	Strain code	Spot test
1	SS1	Positive
2	SS2	Positive
3	SS3	Positive
4	SS4	Negative
5	SS5	Positive
6	SS6	Negative
7	SS7	Negative
8	SS8	Negative
9	SS9	Positive
10	SS10	Negative
11	SS11	Positive
12	SS12	Negative
13	SS13	Negative
14	SS14	Negative
15	SS15	Positive
16	SS16	Negative
17	SS17	Positive
18	SS18	Positive
19	SS19	Positive
20	SS20	Positive
21	SS21	Positive
22	SS22	Positive
23	SS23	Positive
24	SS24	Negative
25	SS25	Positive
26	SS26	Positive

## Sheet: EOP
MRSA isolates with positive spot test
No.	Strain code	Phage titer (PFU/ml)	EOP value	Classification
1	RS3	100000	0.0001	avirulent but active
2	RS6	10000000	0.01	Moderately virulent
3	RS8	500000000	0.5	Highly virulent
4	RS10	100000000	0.1	Highly virulent
5	RS13	100000	0.0001	avirulent but active
6	RS14	5000000	0.005	Moderately virulent
7	RS17	5000000	0.005	Moderately virulent
8	RS19	100000000	0.1	Highly virulent
9	RS20	400000000	0.04	Highly virulent
10	RS22	100000	0.0001	avirulent but active
11	RS23	100000	0.0001	avirulent but active
12	RS26	600000000	0.006	Moderately virulent
13	RS27	100000	0.0001	avirulent but active
14	RS28	22000000	0.022	Moderately virulent
15	RS29	300000000	0.3	Highly virulent
16	RS30	50000000	0.05	Moderately virulent
17	RS31	100000	0.0001	avirulent but active
18	RS32	100000	0.0001	avirulent but active
19	RS33	500000	0.0005	avirulent but active
20	RS34	10000000	0.01	Moderately virulent
21	RS35	600000000	0.6	Highly virulent
22	RS36	100000	0.0001	avirulent but active
Host strain	ATCC 43300	1000000000	None	None

## Sheet: optimal MOI
MOI	1	2	3	4	5	6	7	8	9
Phage titer (PFU/ml)	20000000	2000000000	15000000000	1000000000	1000000000	1000000000	50000000	800000	400000
Phage titer (PFU/ml)	32000000	2900000000	19000000000	1100000000	1450000000	2300000000	63000000	1000000	570000

## Sheet: Thermal stability 1
Time (min)	Phage titer (PFU/ml) at 37 °C	Phage titer (PFU/ml) at 50 °C	Phage titer (PFU/ml) at 60 °C	Phage titer (PFU/ml) at 70 °C
0	10000000000	10000000000	10000000000	10000000000
5	9000000000	1000000000	3000000000	6000000
15	4500000000	200000000	500000000	120000
30	2600000000	40000000	500000
60	2200000000	30000000	120000

## Sheet: Thermal stability 2
Time (h)	Phage titer (PFU/ml) at 4 °C		Phage titer (PFU/ml) at 25 °C		Phage titer (PFU/ml) at 37 °C		Phage titer (PFU/ml) at 50 °C		Phage titer (PFU/ml) at 60 °C		Phage titer (PFU/ml) at 70 °C		Phage titer (PFU/ml) at -20 °C
1	3700000000	3700000000	1000000000	1000000000	2200000000	2200000000	30000000	30000000	120000	115000	0	0	2000000000	2000000000
24	2500000000	2200000000	800000000	700000000	2100000000	2000000000	15000000	11000000	7000	5000	0	0	1000000000	800000000

## Sheet: pH stability
	Phage titer (PFU/ml) at PH = 3		Phage titer (PFU/ml) at PH = 5		Phage titer (PFU/ml) at PH = 7		Phage titer (PFU/ml) at PH = 9		Phage titer (PFU/ml) at PH = 11
No treat	10000000000	10000000000	10000000000	10000000000	10000000000	10000000000	10000000000	10000000000	10000000000	10000000000
Treat	1000000	900000	20000000	28000000	50000000	600000000	6000000	5400000	80000	71000

## Sheet: Adsorption rate
Time (min)	% of free phages	phage titer (PFU/ml)
0	100	10000000
1	70	7000000
2	32	3200000
3	12	1200000
4	7	700000
5	2	200000
6	0	20 plaque
7	0	No plaque
8	0	No plaque
9	0	No plaque
10	0	No plaque

## Sheet: One step curve
Time (minute)	Phage titer (PFU/ml)
0	600
5	850
10	500
15	1100
20	1500
25	1800
30	2200
35	1400
40	14700
45	190000
50	200000
55	390000
60	580000
65	600000
70	730000
75	530000
80	720000
85	650000
90	760000

## Sheet: Longevity test
Phage titer (PFU/ml) at 0		Phage titer (PFU/ml) at 6 months		Phage titer (PFU/ml) at 12 months
1000000000	1300000000	1000000000	1100000000	930000000	860000000
