# Supplementary material for: A novel broad-spectrum bacteriophage cocktail against methicillin-resistant Staphylococcus aureus: Isolation, characterization, and therapeutic potential in a mastitis mouse model
Source: PLoS One. 2025 Jan 15;20(1):e0316157. doi: 10.1371/journal.pone.0316157 (PMC11734958; doi:10.1371/journal.pone.0316157)
Supplement: S4 Data — (XLSX) [file pone.0316157.s014.xlsx]

## Sheet: Host range
MRSA isolates
No.	Strain code	Spot test
1	RS1	Negative
2	RS2	Negative
3	RS3	Positive
5	RS5	Negative
6	RS6	Positive
8	RS8	Positive
9	RS9	Negative
10	RS10	Positive
11	RS11	Negative
12	RS12	Negative
13	RS13	Positive
14	RS14	Positive
15	RS15	Negative
16	RS16	Negative
17	RS17	Positive
18	RS18	Positive
19	RS19	Positive
20	RS20	Positive
21	RS21	Negative
22	RS22	Positive
23	RS23	Positive
24	RS24	Negative
25	RS25	Negative
26	RS26	Positive
27	RS27	Positive
28	RS28	Positive
29	RS29	Positive
30	RS30	Positive
31	RS31	Positive
32	RS32	Positive
33	RS33	Positive
34	RS34	Positive
35	RS35	Positive
36	RS36	Positive
MSSA isolates
No.	Strain code	Spot test
1	SS1	Positive
2	SS2	Positive
3	SS3	Positive
4	SS4	Positive
5	SS5	Positive
6	SS6	Positive
7	SS7	Positive
8	SS8	Positive
9	SS9	Positive
10	SS10	Positive
11	SS11	Positive
12	SS12	Negative
13	SS13	Positive
14	SS14	Positive
15	SS15	Positive
16	SS16	Negative
17	SS17	Positive
18	SS18	Positive
19	SS19	Positive
20	SS20	Positive
21	SS21	Positive
22	SS22	Positive
23	SS23	Positive
24	SS24	Positive
25	SS25	Positive
26	SS26	Positive

## Sheet: EOP
MRSA isolates with positive spot test
No.	Strain code	Phage titer (PFU/ml)	EOP value	Classification
1	RS3	100000	0.001	Moderately virulent
2	RS6	100000	0.001	Moderately virulent
3	RS8	500000000	5	Highly virulent
4	RS10	100000000	1	Highly virulent
5	RS13	500000000	5	Highly virulent
6	RS14	260000000	2.6	Highly virulent
7	RS17	100000	0.001	Moderately virulent
8	RS18	100000	0.001	Moderately virulent
9	RS19	300000000	3	Highly virulent
10	RS20	50000000	0.5	Highly virulent
11	RS22	100000	0.001	Moderately virulent
12	RS23	100000	0.001	Moderately virulent
13	RS26	500000000	5	Highly virulent
14	RS27	100000	0.001	Moderately virulent
15	RS28	1000000000	10	Highly virulent
16	RS29	200000000	2	Highly virulent
17	RS30	50000000	0.5	Highly virulent
18	RS31	100000	0.001	Moderately virulent
19	RS32	100000	0.001	Moderately virulent
20	RS33	400000000	4	Highly virulent
21	RS34	10000000	0.1	Highly virulent
22	RS35	60000000	0.6	Highly virulent
23	RS36	100000	0.001	Moderately virulent
Host strain	ATCC 43300	100000000	None	None
