# Supplementary material for: A novel broad-spectrum bacteriophage cocktail against methicillin-resistant Staphylococcus aureus: Isolation, characterization, and therapeutic potential in a mastitis mouse model
Source: PLoS One. 2025 Jan 15;20(1):e0316157. doi: 10.1371/journal.pone.0316157 (PMC11734958; doi:10.1371/journal.pone.0316157)
Supplement: S5 Data — (XLSX) [file pone.0316157.s015.xlsx]

## Sheet: CFU
Time (h)	Bacterial titer (CFU/g of mamary tissue)
	Phage therapy 1		Phage therapy 2		Positive control		Negative control		Phage control		Blank control
	mouse 1	mouse 2	mouse 1	mouse 2	mouse 1	mouse 2	mouse 1	mouse 2	mouse 1	mouse 2	mouse 1	mouse 2
24	78000	74000	32000	65000	15000	11000	208000000	330000000	0	0	0	0
48	1000	8000	2660	2340	0	0	2320000000	300000000	0	0	0	0

## Sheet: PFU
Time (h)	Phage titer (PFU/g of mamary tissue)
	Phage therapy 1		Phage therapy 2		Phage control
	mouse 1	mouse 2	mouse 1	mouse 2	mouse 1	mouse 2
24	5000000	6000000	1000000	1500000	5000000	3200000
48	500000	1000000	1500000	2000000	2000	1500

## Sheet: White Blood Cell
Time (h)	W.B.C. (*1000/μl)
	Phage therapy 1		Phage therapy 2		Phage control		Positive control		Negative control		Blank control
	mouse 1	mouse 2	mouse 1	mouse 2	mouse 1	mouse 2	mouse 1	mouse 2	mouse 1	mouse 2	mouse 1	mouse 2
24	4.94	5.21	8.01	6.31	6.08	3.27	4.11	2.75	1.47	3.49	8.08	4.31
48	4.7	9.33	8.38	7.68	2.46	5.89	6.84	8.22	5.97	9.73	4.94	5.14

## Sheet: Neutrophil
Time (h)	Neutrophil (%)
	Phage therapy 1		Phage therapy 2		Phage control		Positive control		Negative control		Blank control
	mouse 1	mouse 2	mouse 1	mouse 2	mouse 1	mouse 2	mouse 1	mouse 2	mouse 1	mouse 2	mouse 1	mouse 2
24	10.5	15.7	17.3	15.9	10.7	8.6	16	6.9	14.3	16.9	16.8	5.1
48	4.3	25	19	21.6	3.7	16.2	30	18.9	11	18.6	11.2	22.5

## Sheet: Lymphocyte
Time (h)	Lymphocyte (%)
	Phage therapy 1		Phage therapy 2		Phage control		Positive control		Negative control		Blank control
	mouse 1	mouse 2	mouse 1	mouse 2	mouse 1	mouse 2	mouse 1	mouse 2	mouse 1	mouse 2	mouse 1	mouse 2
24	76.3	78.5	79.5	83.4	85.5	78.9	80	82.5	78.9	79.7	82.1	90
48	88.1	71	75	77	77.6	63.2	66	74.2	82	75.4	87.4	73.2

## Sheet: Monocyte
Time (h)	Monocyte (%)
	Phage therapy 1		Phage therapy 2		Phage control		Positive control		Negative control		Blank control
	mouse 1	mouse 2	mouse 1	mouse 2	mouse 1	mouse 2	mouse 1	mouse 2	mouse 1	mouse 2	mouse 1	mouse 2
24	13	5.4	3	0.5	6.8	3.4	4	8.4	3.5	12.2	0.9	4.9
48	7.2	4	6	1.3	7	5.9	4	6.7	18.3	19.2	1.2	4.1

## Sheet: TNF-a
Time (h)	TNF-α concentration (pg/ml)
	Phage therapy 1		Phage therapy 2		Phage control		Positive control		Negative control		Blank control
	mouse 1	mouse 2	mouse 1	mouse 2	mouse 1	mouse 2	mouse 1	mouse 2	mouse 1	mouse 2	mouse 1	mouse 2
24	56.9709	131.407	55.1128	111.403	46.9709	41.4075	76.983	27.1336	138.306	105.864	33.0946	27.665
48	56.4103	20.9068	61.1578	57.2015	46.4103	30.9068	22.3861	12.891	156.21	127.9	21.2671	30.5851

## Sheet: IL-1b
Time (h)	IL-1β concentration (pg/ml)
	Phage therapy 1		Phage therapy 2		Phage control		Positive control		Negative control		Blank control
	mouse 1	mouse 2	mouse 1	mouse 2	mouse 1	mouse 2	mouse 1	mouse 2	mouse 1	mouse 2	mouse 1	mouse 2
24	28.9	30.75	13.05	11.2	14.9	18.25	11.45	13.2	39	35.3	5.55	7.43
48	19	22.85	12.25	14.25	16.15	19.95	4.65	2.8	30.1	39.75	7.8	3.7
